# Supplementary material for: Modeling the Solubility of Phenolic Acids in Aqueous Media at 37 °C
Source: Molecules. 2021 Oct 28;26(21):6500. doi: 10.3390/molecules26216500 (PMC8587167; doi:10.3390/molecules26216500)
Supplement: Supplementary file 1 [file molecules-26-06500-s001.zip]

Archive with 1 entries (1 files):
- molecules-1432716-supplementary.pdf
